# Supplementary material for: Optimized Spheroid Model of Pancreatic Cancer Demonstrates Influence of Macrophage–T Cell Interaction for Intratumoral T Cell Motility
Source: Cancers (Basel). 2024 Dec 27;17(1):51. doi: 10.3390/cancers17010051 (PMC11718817; doi:10.3390/cancers17010051)
Supplement: Supplementary file 1 [file cancers-17-00051-s001.zip]

Archive with 14 entries (14 files):
- Video S6 IL-18R-deficient CTLs and M╧å caspase overnight processed.mp4
- __MACOSX/._Video S6 IL-18R-deficient CTLs and M╧å caspase overnight processed.mp4
- Video S5 IL-18R-deficient CTLs and M╧åNig overnight processed.mp4
- __MACOSX/._Video S5 IL-18R-deficient CTLs and M╧åNig overnight processed.mp4
- Video S4 WT CTLs and M╧åNig late processed.mp4
- __MACOSX/._Video S4 WT CTLs and M╧åNig late processed.mp4
- Video S3 WT CTLs and M╧åNig late unprocessed.mp4
- __MACOSX/._Video S3 WT CTLs and M╧åNig late unprocessed.mp4
- Video S2 WT CTLs and M╧åNig early processed.mp4
- __MACOSX/._Video S2 WT CTLs and M╧åNig early processed.mp4
- Video S1 WT CTLs and M╧åNig early unprocessed.mp4
- __MACOSX/._Video S1 WT CTLs and M╧åNig early unprocessed.mp4
- Suppl. Figures_Spheroid Model_final.pdf
- __MACOSX/._Suppl. Figures_Spheroid Model_final.pdf
